# Supplementary material for: A Hybrid Soft Sensor Approach Combining Partial Least-Squares Regression and an Unscented Kalman Filter for State Estimation in Bioprocesses
Source: Bioengineering (Basel). 2025 Jun 15;12(6):654. doi: 10.3390/bioengineering12060654 (PMC12189592; doi:10.3390/bioengineering12060654)
Supplement: Supplementary file 1 [file bioengineering-12-00654-s001.zip]

Archive with 1 entries (1 files):
- bioengineering-3618622-supplementary.pdf
